# Supplementary material for: The RNA Polymerase-Associated Factor 1 Complex Is Required for Plant Touch Responses
Source: J Exp Bot. 2016 Dec 15;68(3):499–511. doi: 10.1093/jxb/erw439 (PMC5441907; doi:10.1093/jxb/erw439)
Supplement: Supplementary Data [file erw439_Supplementary_Data.zip]

Archive with 1 entries (1 files):
- Supplementary_Figures_S1_S5_Table_S1.pdf
